# Supplementary material for: Patient Preferences for Long-Term Implant Care in Cochlear, Glaucoma and Cardiovascular Diseases
Source: Int J Environ Res Public Health. 2023 Jul 13;20(14):6358. doi: 10.3390/ijerph20146358 (PMC10378795; doi:10.3390/ijerph20146358)
Supplement: Supplementary file 1 [file ijerph-20-06358-s001.zip]

Archive with 1 entries (1 files):
- ijerph-2437412-supplementary.pdf
